# Supplementary material for: Genetic Alterations in Papillary Thyroid Carcinoma With Hashimoto’s Thyroiditis： ANK3, an Indolent Maintainer of Papillary Thyroid Carcinoma
Source: Front Oncol. 2022 May 12;12:894786. doi: 10.3389/fonc.2022.894786 (PMC9133634; doi:10.3389/fonc.2022.894786)
Supplement: Supplementary Table 2 — The mutation characteristics of 10 PTC with HT. [file Table_2.xlsx]

## Sheet: indel
Table. S2 The mutation characteristics of 10 PTC with HT.
Sample	all_sample
CDS	1520
frameshift_deletion	749
frameshift_insertion	100
nonframeshift_deletion	600
nonframeshift_insertion	44
stopgain	11
stoploss	0
unknown	16
intronic	1344
UTR3	75
UTR5	56
splicing	49
ncRNA_exonic	61
ncRNA_intronic	48
ncRNA_UTR3	0
ncRNA_UTR5	0
ncRNA_splicing	1
upstream	20
downstream	8
intergenic	95
Others	5
Total	3282

## Sheet: snp
Table. S2 The mutation characteristics of 10 PTC with HT.
Sample	all_sample
CDS	2272
synonymous_SNP	782
missense_SNP	1376
stopgain	89
stoploss	0
unknown	25
intronic	2097
UTR3	94
UTR5	61
splicing	64
ncRNA_exonic	53
ncRNA_intronic	173
ncRNA_UTR3	0
ncRNA_UTR5	0
ncRNA_splicing	4
upstream	36
downstream	29
intergenic	876
Others	8
Total	5768
