# Supplementary material for: Genetic Alterations in Papillary Thyroid Carcinoma With Hashimoto’s Thyroiditis： ANK3, an Indolent Maintainer of Papillary Thyroid Carcinoma
Source: Front Oncol. 2022 May 12;12:894786. doi: 10.3389/fonc.2022.894786 (PMC9133634; doi:10.3389/fonc.2022.894786)
Supplement: Supplementary Table 4 — Altered pathways in 10 PTC with HT. [file Table_4.xlsx]

## Sheet: Supplementary table 4
Table.S4 Altered pathways in 10 PTC with HT
Pathway	Pathway_name	Pathway_id	Database	fg_items	bg_items	rich_factor	pvalue	qvalue	Genes	Http_link
hsa04380	Osteoclast differentiation	OSTEOCLAST DIFFERENTIATION	KEGG	11	132	0.08	0.773	1	TRAF6|GAB2|FYN|MAP3K7|FCGR2A|TNFRSF11A|TNFRSF11B|TAB2|IL1B|MAPK9|NFKB2	http://www.kegg.jp/kegg-bin/show_pathway?hsa04380
hsa00830	Retinol metabolism	RETINOL METABOLISM	KEGG	1	65	0.02	0.999	1	CYP2C9	http://www.kegg.jp/kegg-bin/show_pathway?hsa00830
hsa05144	Malaria	MALARIA	KEGG	4	49	0.08	0.731	1	IL1B|MYD88|CD40|LRP1	http://www.kegg.jp/kegg-bin/show_pathway?hsa05144
hsa04915	Estrogen signaling pathway	ESTROGEN SIGNALING PATHWAY	KEGG	18	99	0.18	0.00797	0.102	MMP9|ATF6B|ADCY7|PLCB4|HSPA6|ADCY2|ADCY3|CREB5|GNAS|CREB3L3|NOS3|SOS1|HSP90AA1|ITPR3|GABBR2|HSPA1L|GRM1|KRAS	http://www.kegg.jp/kegg-bin/show_pathway?hsa04915
hsa05323	Rheumatoid arthritis	RHEUMATOID ARTHRITIS	KEGG	8	90	0.09	0.682	0.994	CCL3|CTSL|CCL5|ATP6V1E1|ATP6V1H|TNFRSF11A|IL1B|HLA-DMB	http://www.kegg.jp/kegg-bin/show_pathway?hsa05323
hsa05162	Measles	MEASLES	KEGG	17	136	0.12	0.19	0.576	HSPA6|TRAF6|IL2RG|EIF2AK1|TAB2|IFNA21|FYN|MAP3K7|TP73|GSK3B|MSN|OAS3|OAS2|JAK3|IL1B|MYD88|HSPA1L	http://www.kegg.jp/kegg-bin/show_pathway?hsa05162
hsa04917	Prolactin signaling pathway	PROLACTIN SIGNALING PATHWAY	KEGG	5	72	0.07	0.855	1	MAPK9|GSK3B|TNFRSF11A|SOS1|KRAS	http://www.kegg.jp/kegg-bin/show_pathway?hsa04917
hsa05133	Pertussis	PERTUSSIS	KEGG	7	75	0.09	0.626	0.99	ITGB1|TICAM1|MAPK9|TRAF6|IL1B|MYD88|C5	http://www.kegg.jp/kegg-bin/show_pathway?hsa05133
hsa04672	Intestinal immune network for IgA production	INTESTINAL IMMUNE NETWORK FOR IGA PRODUCTION	KEGG	2	48	0.04	0.959	1	HLA-DMB|CD40	http://www.kegg.jp/kegg-bin/show_pathway?hsa04672
hsa04921	Oxytocin signaling pathway	OXYTOCIN SIGNALING PATHWAY	KEGG	23	158	0.15	0.0385	0.228	PTGS2|CAMK1D|PRKAG3|CACNA2D3|MYL9|RYR1|CACNB2|RYR3|CACNA1F|MAPK7|PPP1R12B|PLA2G4D|TRPM2|NPR2|NOS3|PLCB4|ITPR3|PLA2G4A|KRAS|ADCY7|ADCY2|ADCY3|GNAS	http://www.kegg.jp/kegg-bin/show_pathway?hsa04921
hsa03020	RNA polymerase	RNA POLYMERASE	KEGG	4	32	0.12	0.394	0.817	POLR1A|POLR3E|POLR2B|POLR3A	http://www.kegg.jp/kegg-bin/show_pathway?hsa03020
hsa03060	Protein export	PROTEIN EXPORT	KEGG	1	23	0.04	0.91	1	SEC61A1	http://www.kegg.jp/kegg-bin/show_pathway?hsa03060
hsa00524	Butirosin and neomycin biosynthesis	BUTIROSIN AND NEOMYCIN BIOSYNTHESIS	KEGG	2	5	0.4	0.0803	0.327	HK2|HK1	http://www.kegg.jp/kegg-bin/show_pathway?hsa00524
hsa03018	RNA degradation	RNA DEGRADATION	KEGG	12	77	0.16	0.0759	0.317	EXOSC10|DIS3|EDC4|LSM5|PABPC3|LSM1|ENO3|EXOSC9|TTC37|DCP1A|CNOT1|CNOT4	http://www.kegg.jp/kegg-bin/show_pathway?hsa03018
hsa04730	Long-term depression	LONG-TERM DEPRESSION	KEGG	11	60	0.18	0.032	0.195	IGF1R|PLCB4|GRID2|RYR1|GNAS|BRAF|ITPR3|PLA2G4A|KRAS|GRM1|PLA2G4D	http://www.kegg.jp/kegg-bin/show_pathway?hsa04730
hsa04810	Regulation of actin cytoskeleton	REGULATION OF ACTIN CYTOSKELETON	KEGG	32	214	0.15	0.0116	0.122	MYH10|ITGA9|PDGFRA|CYFIP1|CYFIP2|LIMK1|MYL7|IQGAP1|MYL9|ARHGEF4|ITGB6|PXN|PPP1R12B|BRAF|PIP4K2B|ITGB1|ARHGEF12|DIAPH3|CHRM5|RDX|ARPC4|BCAR1|FGFR3|KRAS|F2|FN1|SOS1|MSN|PIP5K1A|VAV2|GIT1|PAK3	http://www.kegg.jp/kegg-bin/show_pathway?hsa04810
hsa04966	Collecting duct acid secretion	COLLECTING DUCT ACID SECRETION	KEGG	1	27	0.04	0.941	1	ATP6V1E1	http://www.kegg.jp/kegg-bin/show_pathway?hsa04966
hsa05031	Amphetamine addiction	AMPHETAMINE ADDICTION	KEGG	7	67	0.1	0.503	0.936	HDAC1|GNAS|CREB5|GRIA4|CREB3L3|GRIN2A|ATF6B	http://www.kegg.jp/kegg-bin/show_pathway?hsa05031
hsa00052	Galactose metabolism	GALACTOSE METABOLISM	KEGG	4	30	0.13	0.347	0.77	HK2|HK1|G6PC|PGM1	http://www.kegg.jp/kegg-bin/show_pathway?hsa00052
hsa04961	Endocrine and other factor-regulated calcium reabsorption	ENDOCRINE AND OTHER FACTOR-REGULATED CALCIUM REABSORPTION	KEGG	6	47	0.13	0.322	0.768	PLCB4|CLTC|GNAS|ATP1A1|DNM2|CLTCL1	http://www.kegg.jp/kegg-bin/show_pathway?hsa04961
hsa04350	TGF-beta signaling pathway	TGF-BETA SIGNALING PATHWAY	KEGG	9	84	0.11	0.457	0.906	ACVR1|BMP2|ACVR1B|AMHR2|ZFYVE16|GDF6|SMAD2|INHBC|INHBE	http://www.kegg.jp/kegg-bin/show_pathway?hsa04350
hsa05168	Herpes simplex infection	HERPES SIMPLEX INFECTION	KEGG	20	185	0.11	0.378	0.803	HLA-F|TICAM1|SRSF7|MAPK9|IFNA21|TRAF6|TLR3|EIF2AK1|TAB2|CCL5|PER1|MAP3K7|PER2|OAS3|OAS2|IL1B|MYD88|HLA-DMB|C5|SP100	http://www.kegg.jp/kegg-bin/show_pathway?hsa05168
hsa04330	Notch signaling pathway	NOTCH SIGNALING PATHWAY	KEGG	10	48	0.21	0.0175	0.144	HDAC1|APH1A|PSEN2|NOTCH1|NOTCH2|DLL1|DVL1|PTCRA|CTBP1|CTBP2	http://www.kegg.jp/kegg-bin/show_pathway?hsa04330
hsa05033	Nicotine addiction	NICOTINE ADDICTION	KEGG	5	40	0.12	0.365	0.789	GABRB2|CHRNB2|GABRR2|GRIA4|GRIN2A	http://www.kegg.jp/kegg-bin/show_pathway?hsa05033
hsa00520	Amino sugar and nucleotide sugar metabolism	AMINO SUGAR AND NUCLEOTIDE SUGAR METABOLISM	KEGG	3	48	0.06	0.869	1	HK2|HK1|PGM1	http://www.kegg.jp/kegg-bin/show_pathway?hsa00520
hsa04740	Olfactory transduction	OLFACTORY TRANSDUCTION	KEGG	32	415	0.08	0.954	1	OR10A2|OR10Z1|OR52B4|OR2D2|OR2L5|OR52W1|OR14I1|OR6B3|OR5AP2|CNGB1|OR4S1|OR51V1|OR1I1|OR2T11|OR2T34|OR9I1|OR13F1|OR2AT4|GUCY2D|OR11H12|SLC24A4|OR5L2|OR2T8|OR1A2|OR2T2|OR8H2|ADCY3|OR4Q3|OR2C1|OR4M1|OR13A1|OR4X1	http://www.kegg.jp/kegg-bin/show_pathway?hsa04740
hsa00770	Pantothenate and CoA biosynthesis	PANTOTHENATE AND COA BIOSYNTHESIS	KEGG	1	18	0.06	0.848	1	ENPP3	http://www.kegg.jp/kegg-bin/show_pathway?hsa00770
hsa00053	Ascorbate and aldarate metabolism	ASCORBATE AND ALDARATE METABOLISM	KEGG	1	27	0.04	0.941	1	ALDH9A1	http://www.kegg.jp/kegg-bin/show_pathway?hsa00053
hsa02010	ABC transporters	ABC TRANSPORTERS	KEGG	15	44	0.34	1.13e-05	0.000843	ABCG2|ABCA13|ABCG4|ABCA12|ABCC1|ABCA4|ABCB10|ABCB7|ABCB6|ABCA1|ABCC4|ABCD3|CFTR|ABCC2|ABCC9	http://www.kegg.jp/kegg-bin/show_pathway?hsa02010
hsa04514	Cell adhesion molecules (CAMs)	CELL ADHESION MOLECULES (CAMS)	KEGG	21	142	0.15	0.0402	0.228	CNTNAP1|ITGA9|LRRC4C|SPN|CLDN15|CD34|SIGLEC1|CD276|NRXN3|NRXN2|CD4|HLA-F|CNTN2|NEO1|ITGB1|MAG|PDCD1LG2|CD40|HLA-DMB|PTPRC|NLGN3	http://www.kegg.jp/kegg-bin/show_pathway?hsa04514
hsa00590	Arachidonic acid metabolism	ARACHIDONIC ACID METABOLISM	KEGG	4	62	0.06	0.876	1	CYP2C9|PTGS2|PLA2G4A|PLA2G4D	http://www.kegg.jp/kegg-bin/show_pathway?hsa00590
hsa04744	Phototransduction	PHOTOTRANSDUCTION	KEGG	4	27	0.15	0.277	0.7	CNGB1|PDE6A|GUCY2D|GUCY2F	http://www.kegg.jp/kegg-bin/show_pathway?hsa04744
hsa00500	Starch and sucrose metabolism	STARCH AND SUCROSE METABOLISM	KEGG	6	56	0.11	0.487	0.919	HK2|HK1|G6PC|PGM1|ENPP3|GYS2	http://www.kegg.jp/kegg-bin/show_pathway?hsa00500
hsa00760	Nicotinate and nicotinamide metabolism	NICOTINATE AND NICOTINAMIDE METABOLISM	KEGG	2	29	0.07	0.798	1	NT5C2|ENPP3	http://www.kegg.jp/kegg-bin/show_pathway?hsa00760
hsa05310	Asthma	ASTHMA	KEGG	2	31	0.06	0.828	1	HLA-DMB|CD40	http://www.kegg.jp/kegg-bin/show_pathway?hsa05310
hsa00471	D-Glutamine and D-glutamate metabolism	D-GLUTAMINE AND D-GLUTAMATE METABOLISM	KEGG	1	4	0.25	0.342	0.77	GLS	http://www.kegg.jp/kegg-bin/show_pathway?hsa00471
hsa04114	Oocyte meiosis	OOCYTE MEIOSIS	KEGG	18	123	0.15	0.0594	0.286	SMC1A|RPS6KA1|IGF1R|ADCY7|ADCY2|ADCY3|PLK1|SPDYE6|CCNB1|SPDYE5|YWHAH|ESPL1|PPP2R5E|ANAPC1|ITPR3|ANAPC5|REC8|PPP2R5B	http://www.kegg.jp/kegg-bin/show_pathway?hsa04114
hsa00190	Oxidative phosphorylation	OXIDATIVE PHOSPHORYLATION	KEGG	4	133	0.03	0.999	1	NDUFV3|NDUFS1|ATP6V1E1|ATP6V1H	http://www.kegg.jp/kegg-bin/show_pathway?hsa00190
hsa04930	Type II diabetes mellitus	TYPE II DIABETES MELLITUS	KEGG	7	48	0.15	0.194	0.579	HK2|HK1|CACNA1G|INSR|PRKCZ|MTOR|MAPK9	http://www.kegg.jp/kegg-bin/show_pathway?hsa04930
hsa00591	Linoleic acid metabolism	LINOLEIC ACID METABOLISM	KEGG	3	29	0.1	0.56	0.978	CYP2C9|PLA2G4A|PLA2G4D	http://www.kegg.jp/kegg-bin/show_pathway?hsa00591
hsa04976	Bile secretion	BILE SECRETION	KEGG	9	71	0.13	0.27	0.695	ABCG2|ADCY7|ADCY2|ADCY3|GNAS|ATP1A1|ABCC4|CFTR|ABCC2	http://www.kegg.jp/kegg-bin/show_pathway?hsa04976
hsa04510	Focal adhesion	FOCAL ADHESION	KEGG	40	202	0.2	1.32e-05	0.000843	ITGA9|PDGFRA|TLN2|LAMA2|MYL7|XIAP|LAMB3|COL2A1|CAV3|MYL9|ITGB6|FYN|RELN|PPP1R12B|MAPK9|KDR|PXN|ERBB2|IGF1R|TNR|COL9A2|COL9A1|COL4A5|COL4A4|ITGB1|TNC|VEGFB|LAMC1|BCAR1|COL6A3|SOS1|FN1|FLT4|VAV2|GSK3B|BRAF|FLNB|FLNC|COL6A5|PAK3	http://www.kegg.jp/kegg-bin/show_pathway?hsa04510
hsa03460	Fanconi anemia pathway	FANCONI ANEMIA PATHWAY	KEGG	3	53	0.06	0.908	1	BRCA1|BRCA2|ATR	http://www.kegg.jp/kegg-bin/show_pathway?hsa03460
hsa00592	alpha-Linolenic acid metabolism	ALPHA-LINOLENIC ACID METABOLISM	KEGG	3	25	0.12	0.458	0.906	ACOX3|PLA2G4A|PLA2G4D	http://www.kegg.jp/kegg-bin/show_pathway?hsa00592
hsa04512	ECM-receptor interaction	ECM-RECEPTOR INTERACTION	KEGG	22	82	0.27	9.78e-06	0.000843	ITGA9|HSPG2|AGRN|LAMB3|COL2A1|TNR|RELN|SV2C|ITGB1|LAMA2|ITGB6|CD47|COL9A2|COL9A1|COL4A5|COL4A4|TNC|LAMC1|GP6|FN1|COL6A3|COL6A5	http://www.kegg.jp/kegg-bin/show_pathway?hsa04512
hsa05214	Glioma	GLIOMA	KEGG	6	65	0.09	0.636	0.99	PDGFRA|SOS1|IGF1R|MTOR|BRAF|KRAS	http://www.kegg.jp/kegg-bin/show_pathway?hsa05214
hsa05410	Hypertrophic cardiomyopathy (HCM)	HYPERTROPHIC CARDIOMYOPATHY (HCM)	KEGG	10	83	0.12	0.308	0.74	ITGB1|ITGA9|LAMA2|MYH6|ITGB6|CACNB2|PRKAG3|TPM2|CACNA1F|CACNA2D3	http://www.kegg.jp/kegg-bin/show_pathway?hsa05410
hsa05032	Morphine addiction	MORPHINE ADDICTION	KEGG	9	91	0.1	0.557	0.978	ADCY7|ADCY2|GNAS|GABRR2|ADCY3|PDE3A|PDE4B|GABBR2|GABRB2	http://www.kegg.jp/kegg-bin/show_pathway?hsa05032
hsa05134	Legionellosis	LEGIONELLOSIS	KEGG	8	55	0.15	0.175	0.557	HSPA6|VCP|NLRC4|IL1B|MYD88|NFKB2|APAF1|HSPA1L	http://www.kegg.jp/kegg-bin/show_pathway?hsa05134
hsa05217	Basal cell carcinoma	BASAL CELL CARCINOMA	KEGG	8	55	0.15	0.175	0.557	FZD3|FZD5|TCF7L1|TCF7L2|GSK3B|GLI3|DVL1|BMP2	http://www.kegg.jp/kegg-bin/show_pathway?hsa05217
hsa00051	Fructose and mannose metabolism	FRUCTOSE AND MANNOSE METABOLISM	KEGG	2	33	0.06	0.853	1	HK2|HK1	http://www.kegg.jp/kegg-bin/show_pathway?hsa00051
hsa05212	Pancreatic cancer	PANCREATIC CANCER	KEGG	6	66	0.09	0.651	0.99	ERBB2|BRCA2|SMAD2|BRAF|MAPK9|KRAS	http://www.kegg.jp/kegg-bin/show_pathway?hsa05212
hsa03008	Ribosome biogenesis in eukaryotes	RIBOSOME BIOGENESIS IN EUKARYOTES	KEGG	1	89	0.01	1	1	DROSHA	http://www.kegg.jp/kegg-bin/show_pathway?hsa03008
hsa04610	Complement and coagulation cascades	COMPLEMENT AND COAGULATION CASCADES	KEGG	5	79	0.06	0.904	1	F2RL2|F2|F3|FGA|C5	http://www.kegg.jp/kegg-bin/show_pathway?hsa04610
hsa00650	Butanoate metabolism	BUTANOATE METABOLISM	KEGG	1	28	0.04	0.947	1	HADHA	http://www.kegg.jp/kegg-bin/show_pathway?hsa00650
hsa05222	Small cell lung cancer	SMALL CELL LUNG CANCER	KEGG	13	86	0.15	0.0808	0.327	ITGB1|PTGS2|LAMA2|TRAF6|FN1|MAX|XIAP|RXRB|COL4A5|COL4A4|LAMB3|LAMC1|APAF1	http://www.kegg.jp/kegg-bin/show_pathway?hsa05222
hsa00450	Selenocompound metabolism	SELENOCOMPOUND METABOLISM	KEGG	2	17	0.12	0.514	0.938	SEPSECS|MARS	http://www.kegg.jp/kegg-bin/show_pathway?hsa00450
hsa04110	Cell cycle	CELL CYCLE	KEGG	20	124	0.16	0.0195	0.144	SMC1A|HDAC1|CCNB1|ATM|CCNA2|CCNB3|RBL2|PLK1|STAG1|ORC2|CDC14A|GSK3B|MCM3|YWHAH|ESPL1|SMAD2|ANAPC1|ATR|ANAPC5|CDC6	http://www.kegg.jp/kegg-bin/show_pathway?hsa04110
hsa04612	Antigen processing and presentation	ANTIGEN PROCESSING AND PRESENTATION	KEGG	8	77	0.1	0.502	0.936	CTSL|HSPA6|CALR|HLA-F|CD4|HSP90AA1|HLA-DMB|HSPA1L	http://www.kegg.jp/kegg-bin/show_pathway?hsa04612
hsa04370	VEGF signaling pathway	VEGF SIGNALING PATHWAY	KEGG	7	61	0.11	0.403	0.829	PTGS2|NOS3|PXN|PLA2G4A|KRAS|KDR|PLA2G4D	http://www.kegg.jp/kegg-bin/show_pathway?hsa04370
hsa05204	Chemical carcinogenesis	CHEMICAL CARCINOGENESIS	KEGG	2	82	0.02	0.998	1	CYP2C9|PTGS2	http://www.kegg.jp/kegg-bin/show_pathway?hsa05204
hsa05205	Proteoglycans in cancer	PROTEOGLYCANS IN CANCER	KEGG	33	205	0.16	0.00338	0.0697	ITGB1|HSPG2|ARHGEF12|SMAD2|RPS6|PLCE1|CAV3|FZD3|FZD5|IQGAP1|PXN|PPP1R12B|KDR|ERBB2|IGF1R|CTSL|ERBB4|RDX|DROSHA|MTOR|ITPR3|KRAS|SOS1|FN1|MSN|VAV2|ANK2|ANK3|BRAF|MMP9|COL21A1|FLNB|FLNC	http://www.kegg.jp/kegg-bin/show_pathway?hsa05205
hsa05213	Endometrial cancer	ENDOMETRIAL CANCER	KEGG	7	52	0.13	0.254	0.669	ERBB2|SOS1|TCF7L1|TCF7L2|GSK3B|BRAF|KRAS	http://www.kegg.jp/kegg-bin/show_pathway?hsa05213
hsa04062	Chemokine signaling pathway	CHEMOKINE SIGNALING PATHWAY	KEGG	21	187	0.11	0.307	0.74	CCL3|PARD3|ADCY7|PLCB4|SOS1|ADCY2|ADCY3|CCL5|PTK2B|GSK3B|CXCR2|XCL1|CCR3|VAV2|JAK3|CCR7|PXN|BRAF|BCAR1|PRKCZ|KRAS	http://www.kegg.jp/kegg-bin/show_pathway?hsa04062
hsa05210	Colorectal cancer	COLORECTAL CANCER	KEGG	7	62	0.11	0.42	0.856	BRAF|TCF7L1|TCF7L2|GSK3B|SMAD2|MAPK9|KRAS	http://www.kegg.jp/kegg-bin/show_pathway?hsa05210
hsa04742	Taste transduction	TASTE TRANSDUCTION	KEGG	5	83	0.06	0.925	1	KCNK5|GABBR2|ITPR3|HCN4|GRM1	http://www.kegg.jp/kegg-bin/show_pathway?hsa04742
hsa04340	Hedgehog signaling pathway	HEDGEHOG SIGNALING PATHWAY	KEGG	4	47	0.09	0.7	1	LRP2|GLI3|BOC|GSK3B	http://www.kegg.jp/kegg-bin/show_pathway?hsa04340
hsa04611	Platelet activation	PLATELET ACTIVATION	KEGG	17	122	0.14	0.0941	0.365	ITGB1|ARHGEF12|ADCY7|PLCB4|ADCY2|ADCY3|TLN2|GNAS|FYN|FCGR2A|PLA2G4A|NOS3|ITPR3|GP6|FGA|PRKCZ|PLA2G4D	http://www.kegg.jp/kegg-bin/show_pathway?hsa04611
hsa05218	Melanoma	MELANOMA	KEGG	4	71	0.06	0.932	1	PDGFRA|BRAF|IGF1R|KRAS	http://www.kegg.jp/kegg-bin/show_pathway?hsa05218
hsa04261	Adrenergic signaling in cardiomyocytes	ADRENERGIC SIGNALING IN CARDIOMYOCYTES	KEGG	20	148	0.14	0.0945	0.365	ADRA1B|PLCB4|ADCY2|ADCY3|CACNB2|CREB5|GNAS|PPP2R5E|CACNA1F|TPM2|MYH6|CREB3L3|ADCY7|ATP1A1|RAPGEF3|CACNA2D3|AGTR1|ATP2B2|ATF6B|PPP2R5B	http://www.kegg.jp/kegg-bin/show_pathway?hsa04261
hsa05221	Acute myeloid leukemia	ACUTE MYELOID LEUKEMIA	KEGG	7	57	0.12	0.336	0.77	SOS1|TCF7L1|TCF7L2|MTOR|BRAF|FLT3|KRAS	http://www.kegg.jp/kegg-bin/show_pathway?hsa05221
hsa05020	Prion diseases	PRION DISEASES	KEGG	7	35	0.2	0.053	0.268	CCL5|EGR1|FYN|NOTCH1|IL1B|LAMC1|C5	http://www.kegg.jp/kegg-bin/show_pathway?hsa05020
hsa00061	Fatty acid biosynthesis	FATTY ACID BIOSYNTHESIS	KEGG	1	13	0.08	0.743	1	ACACB	http://www.kegg.jp/kegg-bin/show_pathway?hsa00061
hsa05215	Prostate cancer	PROSTATE CANCER	KEGG	13	89	0.15	0.0997	0.374	ERBB2|IGF1R|SOS1|CREB5|TCF7L1|TCF7L2|GSK3B|CREB3L3|MTOR|BRAF|HSP90AA1|PDGFRA|KRAS	http://www.kegg.jp/kegg-bin/show_pathway?hsa05215
hsa04060	Cytokine-cytokine receptor interaction	CYTOKINE-CYTOKINE RECEPTOR INTERACTION	KEGG	37	265	0.14	0.0198	0.144	CCL3|PDGFRA|CSF2RA|CD70|CCL5|CCR3|IL24|CCR7|ACVR1|FLT4|ACVR1B|IL1B|TNFRSF18|TNFRSF19|IL12RB1|AMHR2|FLT3|CXCR2|XCL1|INHBC|TNFRSF8|INHBE|OSMR|KDR|CD40|CLCF1|IL3RA|TNFRSF11A|TNFRSF11B|VEGFB|EPOR|BMP2|IL2RG|ACKR3|IFNA21|IL11RA|LIFR	http://www.kegg.jp/kegg-bin/show_pathway?hsa04060
hsa04932	Non-alcoholic fatty liver disease (NAFLD)	NON-ALCOHOLIC FATTY LIVER DISEASE (NAFLD)	KEGG	9	151	0.06	0.97	1	NDUFV3|MAP3K11|PRKAG3|GSK3B|NDUFS1|INSR|MLXIP|IL1B|MAPK9	http://www.kegg.jp/kegg-bin/show_pathway?hsa04932
hsa04210	Apoptosis	APOPTOSIS	KEGG	10	140	0.07	0.9	1	MAPK9|CTSL|ATM|PARP2|XIAP|IL3RA|ITPR3|AIFM1|APAF1|KRAS	http://www.kegg.jp/kegg-bin/show_pathway?hsa04210
hsa04931	Insulin resistance	INSULIN RESISTANCE	KEGG	16	109	0.15	0.071	0.308	PCK2|RPS6KA1|PCK1|ACACB|PRKAG3|G6PC|GSK3B|CREB3L3|INSR|NOS3|MTOR|GYS2|MLXIP|MAPK9|CREB5|PRKCZ	http://www.kegg.jp/kegg-bin/show_pathway?hsa04931
hsa04213	Longevity regulating pathway - multiple species	LONGEVITY REGULATING PATHWAY - MULTIPLE SPECIES	KEGG	11	64	0.17	0.0486	0.258	HDAC1|IGF1R|ADCY7|HSPA6|ADCY2|ADCY3|PRKAG3|INSR|MTOR|KRAS|HSPA1L	http://www.kegg.jp/kegg-bin/show_pathway?hsa04213
hsa00340	Histidine metabolism	HISTIDINE METABOLISM	KEGG	1	24	0.04	0.919	1	ALDH9A1	http://www.kegg.jp/kegg-bin/show_pathway?hsa00340
hsa05034	Alcoholism	ALCOHOLISM	KEGG	16	179	0.09	0.71	1	HDAC1|ADORA2A|ADORA2B|SOS1|HDAC7|GNAS|CREB5|HDAC3|CREB3L3|GRIN2A|HIST3H2BB|BRAF|SLC29A1|ATF6B|HIST1H2BI|KRAS	http://www.kegg.jp/kegg-bin/show_pathway?hsa05034
hsa00062	Fatty acid elongation	FATTY ACID ELONGATION	KEGG	1	25	0.04	0.927	1	HADHA	http://www.kegg.jp/kegg-bin/show_pathway?hsa00062
hsa04215	Apoptosis - multiple species	APOPTOSIS - MULTIPLE SPECIES	KEGG	3	32	0.09	0.629	0.99	XIAP|MAPK9|APAF1	http://www.kegg.jp/kegg-bin/show_pathway?hsa04215
hsa05110	Vibrio cholerae infection	VIBRIO CHOLERAE INFECTION	KEGG	8	51	0.16	0.128	0.454	TJP2|TJP1|GNAS|ADCY3|ATP6V1E1|ATP6V1H|SEC61A1|CFTR	http://www.kegg.jp/kegg-bin/show_pathway?hsa05110
hsa04260	Cardiac muscle contraction	CARDIAC MUSCLE CONTRACTION	KEGG	6	78	0.08	0.8	1	MYH6|CACNB2|TPM2|CACNA1F|ATP1A1|CACNA2D3	http://www.kegg.jp/kegg-bin/show_pathway?hsa04260
hsa00270	Cysteine and methionine metabolism	CYSTEINE AND METHIONINE METABOLISM	KEGG	1	45	0.02	0.991	1	DNMT3A	http://www.kegg.jp/kegg-bin/show_pathway?hsa00270
hsa04664	Fc epsilon RI signaling pathway	FC EPSILON RI SIGNALING PATHWAY	KEGG	9	68	0.13	0.23	0.63	SOS1|FYN|VAV2|GAB2|MAP2K3|PLA2G4D|PLA2G4A|MAPK9|KRAS	http://www.kegg.jp/kegg-bin/show_pathway?hsa04664
hsa04666	Fc gamma R-mediated phagocytosis	FC GAMMA R-MEDIATED PHAGOCYTOSIS	KEGG	12	93	0.13	0.209	0.592	LIMK1|INPPL1|PIP5K1A|VAV2|GAB2|ARPC4|PTPRC|DNM2|PLA2G4A|FCGR2A|ASAP1|PLA2G4D	http://www.kegg.jp/kegg-bin/show_pathway?hsa04666
hsa04070	Phosphatidylinositol signaling system	PHOSPHATIDYLINOSITOL SIGNALING SYSTEM	KEGG	17	98	0.17	0.0154	0.135	OCRL|INPP5B|MTMR14|PLCB4|INPPL1|PI4KA|IPPK|INPP5J|DGKQ|PLCD4|DGKH|PLCE1|PI4K2A|ITPR3|MTMR3|PIP5K1A|PIP4K2B	http://www.kegg.jp/kegg-bin/show_pathway?hsa04070
hsa05206	MicroRNAs in cancer	MICRORNAS IN CANCER	KEGG	28	297	0.09	0.645	0.99	HDAC1|ERBB2|PDGFRA|FOXP1|PTGS2|ZFPM2|ATM|KIF23|GLS|SOX4|TP63|FZD3|MAPK7|KRAS|BRCA1|DNMT3A|TNR|RDX|MTOR|TNC|ZEB1|FGFR3|ZEB2|SOS1|NOTCH1|NOTCH2|MMP9|ABCC1	http://www.kegg.jp/kegg-bin/show_pathway?hsa05206
hsa04072	Phospholipase D signaling pathway	PHOSPHOLIPASE D SIGNALING PATHWAY	KEGG	28	144	0.19	0.000355	0.0129	PTGFR|RAPGEF3|GAB2|PDGFRA|PTK2B|DNM2|TSC2|TSC1|DGKQ|FYN|CXCR2|DGKH|GRM6|PLA2G4D|GRM1|PLCB4|MTOR|PLA2G4A|KRAS|ADCY7|ADCY2|SOS1|GNAS|PIP5K1A|ADCY3|INSR|AGTR1|LPAR4	http://www.kegg.jp/kegg-bin/show_pathway?hsa04072
hsa04911	Insulin secretion	INSULIN SECRETION	KEGG	11	85	0.13	0.22	0.608	ADCY7|PLCB4|ADCY2|GNAS|CREB5|ADCY3|CACNA1F|CREB3L3|ATP1A1|ITPR3|ATF6B	http://www.kegg.jp/kegg-bin/show_pathway?hsa04911
hsa05200	Pathways in cancer	PATHWAYS IN CANCER	KEGG	50	397	0.13	0.0439	0.238	HDAC1|ERBB2|PDGFRA|CSF2RA|PTGS2|LAMA2|ARHGEF12|SMAD2|BMP2|XIAP|LAMB3|FLT3|FZD3|FZD5|NCOA4|HSP90AA1|GLI3|DVL1|SOS1|AGTR1|NFKB2|MAPK9|ITGB1|IGF1R|BRCA2|PLCB4|TRAF6|RXRB|COL4A5|COL4A4|MTOR|VEGFB|LAMC1|FGFR3|KRAS|EPAS1|ADCY7|ADCY2|FN1|ADCY3|MAX|GNAS|TCF7L1|TCF7L2|GSK3B|BRAF|MMP9|CTBP1|CTBP2|LPAR4	http://www.kegg.jp/kegg-bin/show_pathway?hsa05200
hsa04071	Sphingolipid signaling pathway	SPHINGOLIPID SIGNALING PATHWAY	KEGG	11	120	0.09	0.656	0.99	NOS3|PLCB4|FYN|ADORA3|GAB2|PRKCZ|PPP2R5E|MAPK9|ABCC1|PPP2R5B|KRAS	http://www.kegg.jp/kegg-bin/show_pathway?hsa04071
hsa05203	Viral carcinogenesis	VIRAL CARCINOGENESIS	KEGG	25	205	0.12	0.162	0.53	HDAC1|HDAC3|HDAC7|HLA-F|CCR3|GTF2A1|DLG1|CCNA2|CHD4|GTF2B|YWHAH|JAK3|NFKB2|DDB1|PXN|RBL2|CREB5|MRPS18B|HIST3H2BB|SND1|HIST1H2BI|KRAS|CREB3L3|ATF6B|SP100	http://www.kegg.jp/kegg-bin/show_pathway?hsa05203
hsa01040	Biosynthesis of unsaturated fatty acids	BIOSYNTHESIS OF UNSATURATED FATTY ACIDS	KEGG	2	23	0.09	0.681	0.994	ACOX3|HADHA	http://www.kegg.jp/kegg-bin/show_pathway?hsa01040
hsa04916	Melanogenesis	MELANOGENESIS	KEGG	13	100	0.13	0.19	0.576	ADCY7|PLCB4|FZD5|ADCY2|ADCY3|GNAS|TCF7L1|TCF7L2|GSK3B|CREB3L3|FZD3|DVL1|KRAS	http://www.kegg.jp/kegg-bin/show_pathway?hsa04916
hsa05146	Amoebiasis	AMOEBIASIS	KEGG	10	100	0.1	0.54	0.963	RAB7A|PLCB4|FN1|GNAS|LAMA2|COL4A5|COL4A4|LAMB3|LAMC1|IL1B	http://www.kegg.jp/kegg-bin/show_pathway?hsa05146
hsa04670	Leukocyte transendothelial migration	LEUKOCYTE TRANSENDOTHELIAL MIGRATION	KEGG	11	118	0.09	0.634	0.99	MSN|ITGB1|MMP9|CLDN15|VAV2|MYL7|PTK2B|PXN|RAPGEF3|BCAR1|MYL9	http://www.kegg.jp/kegg-bin/show_pathway?hsa04670
hsa05231	Choline metabolism in cancer	CHOLINE METABOLISM IN CANCER	KEGG	12	101	0.12	0.299	0.74	PDGFRA|SOS1|PIP5K1A|DGKQ|DGKH|MTOR|PLA2G4D|KRAS|MAPK9|TSC2|PLA2G4A|TSC1	http://www.kegg.jp/kegg-bin/show_pathway?hsa05231
hsa04933	AGE-RAGE signaling pathway in diabetic complications	AGE-RAGE SIGNALING PATHWAY IN DIABETIC COMPLICATIONS	KEGG	16	101	0.16	0.0397	0.228	F3|PLCB4|FN1|EGR1|PLCD4|SMAD2|COL4A5|COL4A4|PLCE1|NOS3|VEGFB|AGTR1|MAPK9|IL1B|PRKCZ|KRAS	http://www.kegg.jp/kegg-bin/show_pathway?hsa04933
hsa03440	Homologous recombination	HOMOLOGOUS RECOMBINATION	KEGG	1	29	0.03	0.952	1	BRCA2	http://www.kegg.jp/kegg-bin/show_pathway?hsa03440
hsa03015	mRNA surveillance pathway	MRNA SURVEILLANCE PATHWAY	KEGG	5	91	0.05	0.955	1	PPP2R5E|ACIN1|PABPC3|PPP2R5B|UPF3B	http://www.kegg.jp/kegg-bin/show_pathway?hsa03015
hsa04925	Aldosterone synthesis and secretion	ALDOSTERONE SYNTHESIS AND SECRETION	KEGG	16	81	0.2	0.00534	0.0972	DAGLA|ADCY7|PLCB4|CAMK1D|ADCY2|GNAS|CREB5|ADCY3|CACNA1F|CACNA1G|CREB3L3|PRKD1|ITPR3|ATF6B|AGTR1|PRKD2	http://www.kegg.jp/kegg-bin/show_pathway?hsa04925
hsa00620	Pyruvate metabolism	PYRUVATE METABOLISM	KEGG	4	40	0.1	0.571	0.978	PCK2|PCK1|ALDH9A1|ACACB	http://www.kegg.jp/kegg-bin/show_pathway?hsa00620
hsa05330	Allograft rejection	ALLOGRAFT REJECTION	KEGG	3	38	0.08	0.742	1	HLA-DMB|HLA-F|CD40	http://www.kegg.jp/kegg-bin/show_pathway?hsa05330
hsa04924	Renin secretion	RENIN SECRETION	KEGG	6	64	0.09	0.621	0.99	PLCB4|GNAS|PDE3A|CACNA1F|ITPR3|AGTR1	http://www.kegg.jp/kegg-bin/show_pathway?hsa04924
hsa04922	Glucagon signaling pathway	GLUCAGON SIGNALING PATHWAY	KEGG	15	101	0.15	0.0725	0.308	PCK2|ACACB|PCK1|PLCB4|ADCY2|GNAS|PRKAG3|SIK2|G6PC|PHKG2|CREB3L3|GYS2|ITPR3|PHKB|CREB5	http://www.kegg.jp/kegg-bin/show_pathway?hsa04922
hsa04960	Aldosterone-regulated sodium reabsorption	ALDOSTERONE-REGULATED SODIUM REABSORPTION	KEGG	4	39	0.1	0.551	0.975	INSR|ATP1A1|SGK1|KRAS	http://www.kegg.jp/kegg-bin/show_pathway?hsa04960
hsa04964	Proximal tubule bicarbonate reclamation	PROXIMAL TUBULE BICARBONATE RECLAMATION	KEGG	5	23	0.22	0.071	0.308	PCK2|PCK1|GLS|ATP1A1|SLC38A3	http://www.kegg.jp/kegg-bin/show_pathway?hsa04964
hsa04614	Renin-angiotensin system	RENIN-ANGIOTENSIN SYSTEM	KEGG	1	23	0.04	0.91	1	AGTR1	http://www.kegg.jp/kegg-bin/show_pathway?hsa04614
hsa05164	Influenza A	INFLUENZA A	KEGG	16	175	0.09	0.675	0.994	TICAM1|MAPK9|HSPA6|CCL5|EIF2AK1|IFNA21|DNAJC3|GSK3B|MAP2K3|TLR3|OAS3|OAS2|IL1B|MYD88|HLA-DMB|HSPA1L	http://www.kegg.jp/kegg-bin/show_pathway?hsa05164
hsa05320	Autoimmune thyroid disease	AUTOIMMUNE THYROID DISEASE	KEGG	5	53	0.09	0.616	0.99	TG|IFNA21|HLA-DMB|HLA-F|CD40	http://www.kegg.jp/kegg-bin/show_pathway?hsa05320
hsa04530	Tight junction	TIGHT JUNCTION	KEGG	19	139	0.14	0.0929	0.365	MYH10|TJP2|ASH1L|TJP1|MYH6|MYH15|TJAP1|CLDN15|MYH13|PRKCH|PARD3|MYL7|PRKCZ|MAGI3|MAGI2|MYL9|MPDZ|YES1|KRAS	http://www.kegg.jp/kegg-bin/show_pathway?hsa04530
hsa05202	Transcriptional misregulation in cancer	TRANSCRIPTIONAL MISREGULATION IN CANCER	KEGG	22	180	0.12	0.178	0.56	HDAC1|ATM|KMT2A|CCR7|FLT3|NCOR1|SPINT1|MLLT3|KDM6A|IGF1R|CD40|RXRB|PER2|PROM1|PTCRA|ZEB1|PBX1|MAX|MMP9|CDK9|BCL6|FUT8	http://www.kegg.jp/kegg-bin/show_pathway?hsa05202
hsa04115	p53 signaling pathway	P53 SIGNALING PATHWAY	KEGG	9	69	0.13	0.243	0.652	CCNB3|CCNB1|SESN3|ATM|TP73|ATR|RRM2B|TSC2|APAF1	http://www.kegg.jp/kegg-bin/show_pathway?hsa04115
hsa04012	ErbB signaling pathway	ERBB SIGNALING PATHWAY	KEGG	11	87	0.13	0.242	0.652	ERBB2|ERBB4|SOS1|GSK3B|MTOR|BRAF|BTC|NRG1|KRAS|MAPK9|PAK3	http://www.kegg.jp/kegg-bin/show_pathway?hsa04012
hsa04622	RIG-I-like receptor signaling pathway	RIG-I-LIKE RECEPTOR SIGNALING PATHWAY	KEGG	4	70	0.06	0.927	1	MAPK9|IFNA21|MAP3K7|TRAF6	http://www.kegg.jp/kegg-bin/show_pathway?hsa04622
hsa03410	Base excision repair	BASE EXCISION REPAIR	KEGG	3	33	0.09	0.65	0.99	POLE|POLE3|PARP2	http://www.kegg.jp/kegg-bin/show_pathway?hsa03410
hsa04972	Pancreatic secretion	PANCREATIC SECRETION	KEGG	10	96	0.1	0.486	0.919	ADCY7|PLCB4|ADCY2|ADCY3|GNAS|TRPC1|ATP1A1|ITPR3|ATP2B2|CFTR	http://www.kegg.jp/kegg-bin/show_pathway?hsa04972
hsa03030	DNA replication	DNA REPLICATION	KEGG	3	36	0.08	0.708	1	POLE3|POLE|MCM3	http://www.kegg.jp/kegg-bin/show_pathway?hsa03030
hsa00565	Ether lipid metabolism	ETHER LIPID METABOLISM	KEGG	2	45	0.04	0.947	1	PLA2G4A|PLA2G4D	http://www.kegg.jp/kegg-bin/show_pathway?hsa00565
hsa03022	Basal transcription factors	BASAL TRANSCRIPTION FACTORS	KEGG	2	45	0.04	0.947	1	GTF2B|GTF2A1	http://www.kegg.jp/kegg-bin/show_pathway?hsa03022
hsa05414	Dilated cardiomyopathy	DILATED CARDIOMYOPATHY	KEGG	13	90	0.14	0.107	0.394	ITGB1|ITGA9|LAMA2|ADCY7|MYH6|ADCY2|ADCY3|CACNB2|GNAS|TPM2|CACNA1F|ITGB6|CACNA2D3	http://www.kegg.jp/kegg-bin/show_pathway?hsa05414
hsa00510	N-Glycan biosynthesis	N-GLYCAN BIOSYNTHESIS	KEGG	4	49	0.08	0.731	1	GANAB|DDOST|MAN1A2|FUT8	http://www.kegg.jp/kegg-bin/show_pathway?hsa00510
hsa00970	Aminoacyl-tRNA biosynthesis	AMINOACYL-TRNA BIOSYNTHESIS	KEGG	12	66	0.18	0.0274	0.175	LARS|IARS2|IARS|CARS|NARS|TARS2|SEPSECS|MARS|TARS|TARSL2|GARS|HARS2	http://www.kegg.jp/kegg-bin/show_pathway?hsa00970
hsa05223	Non-small cell lung cancer	NON-SMALL CELL LUNG CANCER	KEGG	5	56	0.09	0.665	0.991	ERBB2|SOS1|BRAF|RXRB|KRAS	http://www.kegg.jp/kegg-bin/show_pathway?hsa05223
hsa04920	Adipocytokine signaling pathway	ADIPOCYTOKINE SIGNALING PATHWAY	KEGG	8	70	0.11	0.393	0.817	PCK2|PCK1|ACACB|PRKAG3|G6PC|RXRB|MTOR|MAPK9	http://www.kegg.jp/kegg-bin/show_pathway?hsa04920
hsa04621	NOD-like receptor signaling pathway	NOD-LIKE RECEPTOR SIGNALING PATHWAY	KEGG	8	57	0.14	0.2	0.587	TRAF6|CCL5|TAB2|MAP3K7|NLRC4|HSP90AA1|IL1B|MAPK9	http://www.kegg.jp/kegg-bin/show_pathway?hsa04621
hsa04146	Peroxisome	PEROXISOME	KEGG	2	83	0.02	0.998	1	ACOX3|ABCD3	http://www.kegg.jp/kegg-bin/show_pathway?hsa04146
hsa00250	Alanine, aspartate and glutamate metabolism	ALANINE, ASPARTATE AND GLUTAMATE METABOLISM	KEGG	1	35	0.03	0.974	1	GLS	http://www.kegg.jp/kegg-bin/show_pathway?hsa00250
hsa04068	FoxO signaling pathway	FOXO SIGNALING PATHWAY	KEGG	19	134	0.14	0.0698	0.308	PCK2|CCNB3|IGF1R|PCK1|RBL2|SGK1|PLK1|PRKAG3|ATM|G6PC|CCNB1|SMAD2|INSR|BRAF|SOS1|MAPK9|GRM1|BCL6|KRAS	http://www.kegg.jp/kegg-bin/show_pathway?hsa04068
hsa00480	Glutathione metabolism	GLUTATHIONE METABOLISM	KEGG	1	52	0.02	0.996	1	RRM2B	http://www.kegg.jp/kegg-bin/show_pathway?hsa00480
hsa04145	Phagosome	PHAGOSOME	KEGG	15	154	0.1	0.572	0.978	ITGB1|RAB7A|CTSL|TUBB8|SEC61A1|TUBB4A|ATP6V1E1|HLA-F|HLA-DMB|ATP6V1H|DYNC1LI1|DYNC1H1|FCGR2A|DYNC2H1|CALR	http://www.kegg.jp/kegg-bin/show_pathway?hsa04145
hsa04722	Neurotrophin signaling pathway	NEUROTROPHIN SIGNALING PATHWAY	KEGG	11	120	0.09	0.656	0.99	RPS6KA1|TRAF6|SOS1|MAP3K3|BRAF|TP73|GSK3B|MAPK7|PSEN2|MAPK9|KRAS	http://www.kegg.jp/kegg-bin/show_pathway?hsa04722
hsa04914	Progesterone-mediated oocyte maturation	PROGESTERONE-MEDIATED OOCYTE MATURATION	KEGG	17	98	0.17	0.0154	0.135	CCNB3|RPS6KA1|IGF1R|ADCY7|CCNA2|ADCY2|ADCY3|PLK1|SPDYE6|CCNB1|SPDYE5|BRAF|ANAPC1|HSP90AA1|MAPK9|ANAPC5|KRAS	http://www.kegg.jp/kegg-bin/show_pathway?hsa04914
hsa00562	Inositol phosphate metabolism	INOSITOL PHOSPHATE METABOLISM	KEGG	15	71	0.21	0.00355	0.0697	OCRL|INPP5B|MTMR14|PLCB4|PI4KA|INPPL1|IPPK|PIP5K1A|PLCD4|PLCH1|PLCE1|PI4K2A|MTMR3|INPP5J|PIP4K2B	http://www.kegg.jp/kegg-bin/show_pathway?hsa00562
hsa00561	Glycerolipid metabolism	GLYCEROLIPID METABOLISM	KEGG	3	59	0.05	0.942	1	DGKH|DGKQ|ALDH9A1	http://www.kegg.jp/kegg-bin/show_pathway?hsa00561
hsa05412	Arrhythmogenic right ventricular cardiomyopathy (ARVC)	ARRHYTHMOGENIC RIGHT VENTRICULAR CARDIOMYOPATHY (ARVC)	KEGG	10	74	0.14	0.195	0.579	ITGB1|ITGA9|LAMA2|ITGB6|CACNB2|TCF7L1|CACNA1F|TCF7L2|CACNA2D3|GJA1	http://www.kegg.jp/kegg-bin/show_pathway?hsa05412
hsa04211	Longevity regulating pathway	LONGEVITY REGULATING PATHWAY	KEGG	17	94	0.18	0.0103	0.119	ULK2|ATF6B|IGF1R|ADCY7|ADCY2|ADCY3|PRKAG3|SESN3|CREB3L3|INSR|ULK1|MTOR|RB1CC1|TSC1|TSC2|CREB5|KRAS	http://www.kegg.jp/kegg-bin/show_pathway?hsa04211
hsa04623	Cytosolic DNA-sensing pathway	CYTOSOLIC DNA-SENSING PATHWAY	KEGG	5	64	0.08	0.775	1	POLR3E|IL1B|POLR3A|IFNA21|CCL5	http://www.kegg.jp/kegg-bin/show_pathway?hsa04623
hsa04144	Endocytosis	ENDOCYTOSIS	KEGG	46	259	0.18	5.6e-05	0.00286	PDGFRA|EHD3|HSPA6|CHMP4B|STAMBP|HLA-F|SMAD2|IST1|CHMP2A|CLTC|DNM2|IQSEC3|CHMP7|CAV3|SH3GL3|HSPA1L|TRAF6|ARAP1|ZFYVE16|CXCR2|SNX32|KDR|IGF1R|ERBB4|SH3GLB2|ARPC4|WIPF3|PRKCZ|RNF41|ARFGEF2|CHMP1B|FGFR3|ARAP2|RAB11FIP3|RAB11FIP1|PARD3|VPS36|PIP5K1A|IL2RG|CLTCL1|GIT1|RAB7A|WIPF2|SNF8|ASAP1|ARFGEF1	http://www.kegg.jp/kegg-bin/show_pathway?hsa04144
hsa00564	Glycerophospholipid metabolism	GLYCEROPHOSPHOLIPID METABOLISM	KEGG	4	95	0.04	0.988	1	DGKH|DGKQ|PLA2G4A|PLA2G4D	http://www.kegg.jp/kegg-bin/show_pathway?hsa00564
hsa05169	Epstein-Barr virus infection	EPSTEIN-BARR VIRUS INFECTION	KEGG	26	202	0.13	0.0997	0.374	HDAC1|HSPA6|HLA-F|MAP2K3|POLR3E|POLR3A|HSPA1L|CCNA2|MAP3K7|GTF2B|AKAP8L|YWHAH|JAK3|SPN|NUP214|NFKB2|MAPK9|PSMC5|TRAF6|CD40|SND1|POLR2B|PSMC3|EIF2AK1|TAB2|GSK3B	http://www.kegg.jp/kegg-bin/show_pathway?hsa05169
hsa04727	GABAergic synapse	GABAERGIC SYNAPSE	KEGG	9	88	0.1	0.515	0.938	ADCY7|ADCY2|SLC38A3|ADCY3|GABRR2|CACNA1F|GABBR2|GLS|GABRB2	http://www.kegg.jp/kegg-bin/show_pathway?hsa04727
hsa04973	Carbohydrate digestion and absorption	CARBOHYDRATE DIGESTION AND ABSORPTION	KEGG	4	45	0.09	0.666	0.991	HK2|HK1|G6PC|ATP1A1	http://www.kegg.jp/kegg-bin/show_pathway?hsa04973
hsa04912	GnRH signaling pathway	GNRH SIGNALING PATHWAY	KEGG	17	91	0.19	0.00744	0.0998	ADCY7|PLCB4|SOS1|ADCY2|ADCY3|MAP3K3|GNAS|CACNA1F|MAP2K3|PTK2B|MAP3K4|PLA2G4D|ITPR3|PLA2G4A|MAPK9|MAPK7|KRAS	http://www.kegg.jp/kegg-bin/show_pathway?hsa04912
hsa04913	Ovarian steroidogenesis	OVARIAN STEROIDOGENESIS	KEGG	9	50	0.18	0.0551	0.27	PTGS2|IGF1R|ADCY7|ADCY2|GNAS|ADCY3|INSR|PLA2G4A|PLA2G4D	http://www.kegg.jp/kegg-bin/show_pathway?hsa04913
hsa00380	Tryptophan metabolism	TRYPTOPHAN METABOLISM	KEGG	2	40	0.05	0.918	1	HADHA|ALDH9A1	http://www.kegg.jp/kegg-bin/show_pathway?hsa00380
hsa04310	Wnt signaling pathway	WNT SIGNALING PATHWAY	KEGG	21	143	0.15	0.0429	0.238	SFRP2|FZD3|PLCB4|FZD5|VANGL2|LRP5|DVL1|CHD8|LRP6|CXXC4|INVS|TCF7L1|TCF7L2|GSK3B|SENP2|SFRP1|VANGL1|CTBP1|CTBP2|MAPK9|MAP3K7	http://www.kegg.jp/kegg-bin/show_pathway?hsa04310
hsa04024	cAMP signaling pathway	CAMP SIGNALING PATHWAY	KEGG	31	199	0.16	0.00722	0.0998	GRIA4|PLCE1|ADCY10|RAPGEF3|GABBR2|MYL9|ADORA2A|CNGB1|CNGB3|PDE3A|CACNA1F|GLI3|MAPK9|CREB5|HCAR3|FFAR2|ATP2B2|ADCY7|ADCY2|ADCY3|ACOX3|VAV2|HCN4|CREB3L3|GRIN2A|BRAF|ATP1A1|ABCC4|PDE4B|CFTR|GNAS	http://www.kegg.jp/kegg-bin/show_pathway?hsa04024
hsa03320	PPAR signaling pathway	PPAR SIGNALING PATHWAY	KEGG	5	69	0.07	0.828	1	PCK2|SORBS1|PCK1|RXRB|ACOX3	http://www.kegg.jp/kegg-bin/show_pathway?hsa03320
hsa04750	Inflammatory mediator regulation of TRP channels	INFLAMMATORY MEDIATOR REGULATION OF TRP CHANNELS	KEGG	18	98	0.18	0.00716	0.0998	PLA2G4A|PRKCH|ADCY7|PLCB4|ADCY2|ADCY3|GNAS|ASIC3|MAP2K3|TRPM8|PLA2G4D|TRPV4|ITPR3|IL1B|MAPK9|HRH1|TRPV3|TRPA1	http://www.kegg.jp/kegg-bin/show_pathway?hsa04750
hsa04520	Adherens junction	ADHERENS JUNCTION	KEGG	13	74	0.18	0.0288	0.179	ERBB2|IGF1R|TJP1|FYN|MAP3K7|SMAD2|TCF7L1|INSR|PARD3|TCF7L2|SORBS1|IQGAP1|YES1	http://www.kegg.jp/kegg-bin/show_pathway?hsa04520
hsa05145	Toxoplasmosis	TOXOPLASMOSIS	KEGG	16	118	0.14	0.122	0.444	ITGB1|LAMA2|LAMC1|HSPA6|TRAF6|MAPK9|MAP3K7|CD40|MAP2K3|XIAP|TAB2|PPIF|LAMB3|MYD88|HLA-DMB|HSPA1L	http://www.kegg.jp/kegg-bin/show_pathway?hsa05145
hsa05230	Central carbon metabolism in cancer	CENTRAL CARBON METABOLISM IN CANCER	KEGG	10	67	0.15	0.124	0.444	ERBB2|PDGFRA|HK2|HK1|FGFR3|MTOR|SLC1A5|GLS|FLT3|KRAS	http://www.kegg.jp/kegg-bin/show_pathway?hsa05230
hsa04015	Rap1 signaling pathway	RAP1 SIGNALING PATHWAY	KEGG	39	211	0.18	8.5e-05	0.00361	PDGFRA|DOCK4|MAP2K3|INSR|PLCE1|RAPGEF2|RAPGEF3|FLT4|CNR1|ADORA2A|ADORA2B|LPAR4|TLN2|GRIN2A|MAGI3|MAGI2|ANGPT2|SIPA1L3|SIPA1L2|KDR|ITGB1|IGF1R|PLCB4|EFNA1|PARD3|VEGFB|BCAR1|FGFR3|KRAS|RGS14|ADCY7|ADCY2|ADCY3|VAV2|PRKCZ|BRAF|PRKD1|PRKD2|GNAS	http://www.kegg.jp/kegg-bin/show_pathway?hsa04015
hsa04713	Circadian entrainment	CIRCADIAN ENTRAINMENT	KEGG	16	95	0.17	0.0238	0.16	ADCY7|PLCB4|ADCY2|ADCY3|RYR1|RYR3|GNAS|GRIA4|CACNA1G|PER2|PER1|GRIN2A|ADCY10|MTNR1B|ITPR3|MTNR1A	http://www.kegg.jp/kegg-bin/show_pathway?hsa04713
hsa00240	Pyrimidine metabolism	PYRIMIDINE METABOLISM	KEGG	11	105	0.1	0.473	0.919	ENTPD5|NME7|NUDT2|POLR2B|POLR1A|POLE|POLR3E|RRM2B|POLR3A|POLE3|NT5C2	http://www.kegg.jp/kegg-bin/show_pathway?hsa00240
hsa04360	Axon guidance	AXON GUIDANCE	KEGG	29	174	0.17	0.00349	0.0697	EPHA4|SRGAP3|TRPC1|TRPC4|SEMA4A|BOC|SEMA4D|SEMA6C|PLXNB3|FZD3|FYN|KRAS|LIMK1|ITGB1|ARHGEF12|DPYSL5|NGEF|EFNA1|SEMA3D|LRRC4C|SEMA3E|SEMA5B|ROBO1|PLXNA2|PLXNA1|GSK3B|PLXNA3|F2RL2|PAK3	http://www.kegg.jp/kegg-bin/show_pathway?hsa04360
hsa04726	Serotonergic synapse	SEROTONERGIC SYNAPSE	KEGG	14	112	0.12	0.219	0.608	CYP2C9|HTR5A|PLCB4|PTGS2|GNAS|CACNA1F|TRPC1|BRAF|RAPGEF3|ITPR3|GABRB2|PLA2G4D|PLA2G4A|KRAS	http://www.kegg.jp/kegg-bin/show_pathway?hsa04726
hsa00220	Arginine biosynthesis	ARGININE BIOSYNTHESIS	KEGG	2	20	0.1	0.604	0.99	GLS|NOS3	http://www.kegg.jp/kegg-bin/show_pathway?hsa00220
hsa00511	Other glycan degradation	OTHER GLYCAN DEGRADATION	KEGG	1	18	0.06	0.848	1	AGA	http://www.kegg.jp/kegg-bin/show_pathway?hsa00511
hsa04320	Dorso-ventral axis formation	DORSO-VENTRAL AXIS FORMATION	KEGG	4	27	0.15	0.277	0.7	NOTCH2|NOTCH1|SOS1|KRAS	http://www.kegg.jp/kegg-bin/show_pathway?hsa04320
hsa05140	Leishmaniasis	LEISHMANIASIS	KEGG	9	73	0.12	0.297	0.74	ITGB1|PTGS2|TRAF6|TAB2|MAP3K7|FCGR2A|IL1B|MYD88|HLA-DMB	http://www.kegg.jp/kegg-bin/show_pathway?hsa05140
hsa04725	Cholinergic synapse	CHOLINERGIC SYNAPSE	KEGG	12	111	0.11	0.423	0.856	ADCY7|PLCB4|ADCY2|ADCY3|CREB5|CHRNB2|FYN|CACNA1F|CREB3L3|ITPR3|CHRM5|KRAS	http://www.kegg.jp/kegg-bin/show_pathway?hsa04725
hsa05014	Amyotrophic lateral sclerosis (ALS)	AMYOTROPHIC LATERAL SCLEROSIS (ALS)	KEGG	3	51	0.06	0.894	1	MAP2K3|GRIN2A|APAF1	http://www.kegg.jp/kegg-bin/show_pathway?hsa05014
hsa04668	TNF signaling pathway	TNF SIGNALING PATHWAY	KEGG	11	110	0.1	0.537	0.963	PTGS2|CCL5|TAB2|CREB5|MAP3K7|MAP2K3|CREB3L3|MMP9|IL1B|MAPK9|ATF6B	http://www.kegg.jp/kegg-bin/show_pathway?hsa04668
hsa04151	PI3K-Akt signaling pathway	PI3K-AKT SIGNALING PATHWAY	KEGG	59	341	0.17	1.14e-05	0.000843	PCK2|ITGA9|PDGFRA|PCK1|LAMA2|ITGB1|RPS6|INSR|SOS1|COL6A3|LAMB3|COL2A1|FLT4|PIK3AP1|TSC1|LAMC1|TSC2|ITGB6|PPP2R5E|YWHAH|IFNA21|JAK3|ANGPT2|OSMR|KDR|RELN|BRCA1|IGF1R|NOS3|RBL2|TNR|CREB5|COL9A2|EFNA1|COL9A1|COL4A5|COL4A4|MTOR|TNC|VEGFB|PHLPP2|PHLPP1|FGFR3|KRAS|EPOR|SGK1|FN1|IL2RG|IL3RA|CSH1|G6PC|GSK3B|CREB3L3|GYS2|PPP2R5B|HSP90AA1|ATF6B|COL6A5|LPAR4	http://www.kegg.jp/kegg-bin/show_pathway?hsa04151
hsa05160	Hepatitis C	HEPATITIS C	KEGG	13	133	0.1	0.567	0.978	TICAM1|TRAF6|SOS1|CLDN15|EIF2AK1|IFNA21|GSK3B|TLR3|OAS3|OAS2|BRAF|MAPK9|KRAS	http://www.kegg.jp/kegg-bin/show_pathway?hsa05160
hsa00020	Citrate cycle (TCA cycle)	CITRATE CYCLE (TCA CYCLE)	KEGG	2	30	0.07	0.814	1	PCK2|PCK1	http://www.kegg.jp/kegg-bin/show_pathway?hsa00020
hsa04270	Vascular smooth muscle contraction	VASCULAR SMOOTH MUSCLE CONTRACTION	KEGG	19	120	0.16	0.0267	0.175	ADORA2A|ARHGEF12|ADCY7|PLCB4|ADCY2|ADCY3|PRKCH|GNAS|ADORA2B|CACNA1F|NPR2|ADRA1B|BRAF|PPP1R12B|ITPR3|AGTR1|PLA2G4D|PLA2G4A|MYL9	http://www.kegg.jp/kegg-bin/show_pathway?hsa04270
hsa03010	Ribosome	RIBOSOME	KEGG	1	137	0.01	1	1	RPS6	http://www.kegg.jp/kegg-bin/show_pathway?hsa03010
hsa03050	Proteasome	PROTEASOME	KEGG	2	44	0.05	0.942	1	PSMC3|PSMC5	http://www.kegg.jp/kegg-bin/show_pathway?hsa03050
hsa04390	Hippo signaling pathway	HIPPO SIGNALING PATHWAY	KEGG	19	154	0.12	0.188	0.576	DLG1|PARD3|FZD3|DLG4|TP73|CRB1|TCF7L1|TCF7L2|GSK3B|YWHAH|FZD5|SMAD2|TEAD3|GDF6|LIMD1|RASSF6|DVL1|PRKCZ|BMP2	http://www.kegg.jp/kegg-bin/show_pathway?hsa04390
hsa04141	Protein processing in endoplasmic reticulum	PROTEIN PROCESSING IN ENDOPLASMIC RETICULUM	KEGG	26	169	0.15	0.0153	0.135	GANAB|HSPA6|DDOST|SEC31B|HSPA1L|HSPH1|SYVN1|RRBP1|MAPK9|UGGT2|VCP|AMFR|SEC24A|MAN1A2|UBE4B|WFS1|MBTPS1|EIF2AK1|CALR|DNAJC3|PPP1R15A|SSR4|HSP90AA1|ATF6B|RNF5|SEC61A1	http://www.kegg.jp/kegg-bin/show_pathway?hsa04141
hsa05143	African trypanosomiasis	AFRICAN TRYPANOSOMIASIS	KEGG	3	35	0.09	0.689	0.999	IL1B|MYD88|PLCB4	http://www.kegg.jp/kegg-bin/show_pathway?hsa05143
hsa04640	Hematopoietic cell lineage	HEMATOPOIETIC CELL LINEAGE	KEGG	9	88	0.1	0.515	0.938	EPOR|CD1E|CD34|CD4|CSF2RA|IL3RA|IL11RA|IL1B|FLT3	http://www.kegg.jp/kegg-bin/show_pathway?hsa04640
hsa00410	beta-Alanine metabolism	BETA-ALANINE METABOLISM	KEGG	2	31	0.06	0.828	1	HADHA|ALDH9A1	http://www.kegg.jp/kegg-bin/show_pathway?hsa00410
hsa04910	Insulin signaling pathway	INSULIN SIGNALING PATHWAY	KEGG	26	139	0.19	0.00105	0.0334	PCK2|PCK1|PRKAG3|RPS6|INSR|PRKAR2B|SORBS1|TSC2|TSC1|PPP1R3F|INPPL1|PHKB|MAPK9|PHKG2|ACACB|HK2|HK1|GYS2|MTOR|TRIP10|KRAS|SOS1|G6PC|GSK3B|PRKCZ|BRAF	http://www.kegg.jp/kegg-bin/show_pathway?hsa04910
hsa04150	mTOR signaling pathway	MTOR SIGNALING PATHWAY	KEGG	9	60	0.15	0.136	0.476	ULK2|RPS6KA1|ULK1|RRAGA|RPS6|MTOR|BRAF|TSC2|TSC1	http://www.kegg.jp/kegg-bin/show_pathway?hsa04150
hsa05120	Epithelial cell signaling in Helicobacter pylori infection	EPITHELIAL CELL SIGNALING IN HELICOBACTER PYLORI INFECTION	KEGG	8	68	0.12	0.362	0.788	TJP1|CCL5|ATP6V1E1|ATP6V1H|ADAM10|CXCR2|GIT1|MAPK9	http://www.kegg.jp/kegg-bin/show_pathway?hsa05120
hsa04710	Circadian rhythm	CIRCADIAN RHYTHM	KEGG	3	31	0.1	0.607	0.99	PER2|PRKAG3|PER1	http://www.kegg.jp/kegg-bin/show_pathway?hsa04710
hsa04540	Gap junction	GAP JUNCTION	KEGG	16	88	0.18	0.012	0.122	SOS1|GJA1|PDGFRA|ADCY7|PLCB4|TUBB8|ADCY2|ADCY3|TUBB4A|GNAS|GRM1|TJP1|MAPK7|ITPR3|GJD2|KRAS	http://www.kegg.jp/kegg-bin/show_pathway?hsa04540
hsa00980	Metabolism of xenobiotics by cytochrome P450	METABOLISM OF XENOBIOTICS BY CYTOCHROME P450	KEGG	1	73	0.01	1	1	CYP2C9	http://www.kegg.jp/kegg-bin/show_pathway?hsa00980
hsa05161	Hepatitis B	HEPATITIS B	KEGG	15	146	0.1	0.485	0.919	TICAM1|DDB1|CCNA2|CREB3L3|MAPK9|CREB5|HSPG2|TLR3|PTK2B|IFNA21|MMP9|ATF6B|MYD88|APAF1|KRAS	http://www.kegg.jp/kegg-bin/show_pathway?hsa05161
hsa04721	Synaptic vesicle cycle	SYNAPTIC VESICLE CYCLE	KEGG	5	63	0.08	0.763	1	CLTCL1|ATP6V1E1|ATP6V1H|CLTC|DNM2	http://www.kegg.jp/kegg-bin/show_pathway?hsa04721
hsa00310	Lysine degradation	LYSINE DEGRADATION	KEGG	11	52	0.21	0.0116	0.122	KMT2C|KMT2B|KMT2A|HADHA|KMT2E|BBOX1|PLOD1|ASH1L|ALDH9A1|SETD2|SETDB1	http://www.kegg.jp/kegg-bin/show_pathway?hsa00310
hsa05142	Chagas disease (American trypanosomiasis)	CHAGAS DISEASE (AMERICAN TRYPANOSOMIASIS)	KEGG	12	104	0.12	0.336	0.77	CCL3|MAPK9|PLCB4|TRAF6|GNAS|CALR|CCL5|SMAD2|CD247|IL1B|MYD88|TICAM1	http://www.kegg.jp/kegg-bin/show_pathway?hsa05142
hsa04010	MAPK signaling pathway	MAPK SIGNALING PATHWAY	KEGG	36	255	0.14	0.0183	0.144	PDGFRA|HSPA6|MAP2K3|TAB2|CACNA1F|RAPGEF2|IL1B|PLA2G4A|MAP4K4|HSPA1L|PPM1B|MAP3K3|MAP3K7|MAP3K4|CACNA1G|MAPK7|NF1|DUSP5|NFKB2|MAPK9|TRAF6|CACNA2D3|DUSP10|KRAS|FGFR3|TAOK2|MAPK8IP3|RPS6KA1|SOS1|MAX|MAP3K11|BRAF|PLA2G4D|CACNB2|FLNB|FLNC	http://www.kegg.jp/kegg-bin/show_pathway?hsa04010
hsa04140	Regulation of autophagy	REGULATION OF AUTOPHAGY	KEGG	5	39	0.13	0.344	0.77	ULK2|ATG16L1|IFNA21|ULK1|ATG10	http://www.kegg.jp/kegg-bin/show_pathway?hsa04140
hsa04918	Thyroid hormone synthesis	THYROID HORMONE SYNTHESIS	KEGG	13	71	0.18	0.021	0.149	LRP2|ADCY7|PLCB4|ADCY2|GNAS|CREB5|ADCY3|TTF1|CREB3L3|ATP1A1|ITPR3|TG|ATF6B	http://www.kegg.jp/kegg-bin/show_pathway?hsa04918
hsa00533	Glycosaminoglycan biosynthesis - keratan sulfate	GLYCOSAMINOGLYCAN BIOSYNTHESIS - KERATAN SULFATE	KEGG	1	15	0.07	0.792	1	FUT8	http://www.kegg.jp/kegg-bin/show_pathway?hsa00533
hsa05152	Tuberculosis	TUBERCULOSIS	KEGG	11	178	0.06	0.972	1	ARHGEF12|MYD88|TRAF6|FCGR2A|RAB7A|ATP6V1H|IFNA21|IL1B|MAPK9|HLA-DMB|APAF1	http://www.kegg.jp/kegg-bin/show_pathway?hsa05152
hsa00280	Valine, leucine and isoleucine degradation	VALINE, LEUCINE AND ISOLEUCINE DEGRADATION	KEGG	2	48	0.04	0.959	1	HADHA|ALDH9A1	http://www.kegg.jp/kegg-bin/show_pathway?hsa00280
hsa04720	Long-term potentiation	LONG-TERM POTENTIATION	KEGG	8	66	0.12	0.331	0.77	RPS6KA1|PLCB4|GRIN2A|BRAF|RAPGEF3|ITPR3|GRM1|KRAS	http://www.kegg.jp/kegg-bin/show_pathway?hsa04720
hsa04970	Salivary secretion	SALIVARY SECRETION	KEGG	11	89	0.12	0.266	0.693	ADCY7|PLCB4|ADCY2|ADCY3|RYR3|GNAS|ADRA1B|ATP1A1|MUC5B|ITPR3|ATP2B2	http://www.kegg.jp/kegg-bin/show_pathway?hsa04970
hsa04152	AMPK signaling pathway	AMPK SIGNALING PATHWAY	KEGG	20	124	0.16	0.0195	0.144	PCK2|IGF1R|PCK1|CCNA2|ACACB|TBC1D1|PRKAG3|G6PC|MAP3K7|CFTR|CREB3L3|INSR|ULK1|MTOR|GYS2|PPP2R5E|TSC2|CREB5|PPP2R5B|TSC1	http://www.kegg.jp/kegg-bin/show_pathway?hsa04152
hsa04919	Thyroid hormone signaling pathway	THYROID HORMONE SIGNALING PATHWAY	KEGG	19	118	0.16	0.0228	0.157	HDAC1|HDAC3|NCOA1|PLCB4|NOTCH1|MED12|RXRB|GSK3B|PLCD4|MED1|PLCE1|NOTCH2|ATP1A1|MTOR|MYH6|TSC2|MED13|NCOR1|KRAS	http://www.kegg.jp/kegg-bin/show_pathway?hsa04919
hsa04923	Regulation of lipolysis in adipocytes	REGULATION OF LIPOLYSIS IN ADIPOCYTES	KEGG	6	56	0.11	0.487	0.919	PTGS2|ADCY7|ADCY2|ADCY3|GNAS|INSR	http://www.kegg.jp/kegg-bin/show_pathway?hsa04923
hsa05332	Graft-versus-host disease	GRAFT-VERSUS-HOST DISEASE	KEGG	3	41	0.07	0.788	1	IL1B|HLA-DMB|HLA-F	http://www.kegg.jp/kegg-bin/show_pathway?hsa05332
hsa04550	Signaling pathways regulating pluripotency of stem cells	SIGNALING PATHWAYS REGULATING PLURIPOTENCY OF STEM CELLS	KEGG	24	142	0.17	0.00629	0.0998	ACVR1|ACVR1B|JARID2|POU5F1B|SMAD2|LIFR|FZD3|LHX5|DVL1|JAK3|NEUROG1|KRAS|SETDB1|INHBE|IGF1R|HOXB1|REST|FGFR3|FZD5|PCGF1|INHBC|BMP2|GSK3B|KAT6A	http://www.kegg.jp/kegg-bin/show_pathway?hsa04550
hsa04962	Vasopressin-regulated water reabsorption	VASOPRESSIN-REGULATED WATER REABSORPTION	KEGG	7	44	0.16	0.141	0.486	GNAS|CREB5|ADCY3|CREB3L3|DYNC1LI1|DYNC1H1|DYNC2H1	http://www.kegg.jp/kegg-bin/show_pathway?hsa04962
hsa05220	Chronic myeloid leukemia	CHRONIC MYELOID LEUKEMIA	KEGG	7	73	0.1	0.597	0.99	HDAC1|SOS1|GAB2|BRAF|CTBP1|CTBP2|KRAS	http://www.kegg.jp/kegg-bin/show_pathway?hsa05220
hsa04630	Jak-STAT signaling pathway	JAK-STAT SIGNALING PATHWAY	KEGG	15	158	0.09	0.613	0.99	EPOR|CSF2RA|SOS1|IL2RG|IL12RB1|CSH1|IL27RA|IFNA21|IL3RA|JAK3|IL11RA|MTOR|LIFR|OSMR|IL24	http://www.kegg.jp/kegg-bin/show_pathway?hsa04630
hsa05322	Systemic lupus erythematosus	SYSTEMIC LUPUS ERYTHEMATOSUS	KEGG	8	135	0.06	0.965	1	SNRPD1|CD40|FCGR2A|GRIN2A|HIST3H2BB|HLA-DMB|HIST1H2BI|C5	http://www.kegg.jp/kegg-bin/show_pathway?hsa05322
hsa03013	RNA transport	RNA TRANSPORT	KEGG	24	172	0.14	0.0535	0.268	CYFIP1|NUP133|CYFIP2|PABPC3|FMR1|EIF2S2|ELAC2|PHAX|EIF3B|NDC1|NUP188|NUP214|RANBP2|ACIN1|SENP2|FXR2|THOC5|DDX20|NUP210L|NUP54|GEMIN2|NUP35|GEMIN4|UPF3B	http://www.kegg.jp/kegg-bin/show_pathway?hsa03013
hsa05340	Primary immunodeficiency	PRIMARY IMMUNODEFICIENCY	KEGG	5	37	0.14	0.304	0.74	CD4|IL2RG|PTPRC|JAK3|CD40	http://www.kegg.jp/kegg-bin/show_pathway?hsa05340
hsa04080	Neuroactive ligand-receptor interaction	NEUROACTIVE LIGAND-RECEPTOR INTERACTION	KEGG	33	277	0.12	0.153	0.512	HTR5A|PTGFR|GABRR2|GRIA4|GPR50|GABBR2|CNR1|ADORA2A|ADORA2B|CHRNB2|ADRA2C|HRH1|GRM6|GPR83|ADORA3|GRID1|GRID2|CHRM5|MCHR2|PARD3|MTNR1B|GABRB2|MTNR1A|F2|ADRA1B|TAAR1|CSH1|GRIK3|GRM1|GRIN2A|F2RL2|AGTR1|LPAR4	http://www.kegg.jp/kegg-bin/show_pathway?hsa04080
hsa05150	Staphylococcus aureus infection	STAPHYLOCOCCUS AUREUS INFECTION	KEGG	3	56	0.05	0.927	1	HLA-DMB|C5|FCGR2A	http://www.kegg.jp/kegg-bin/show_pathway?hsa05150
hsa04650	Natural killer cell mediated cytotoxicity	NATURAL KILLER CELL MEDIATED CYTOTOXICITY	KEGG	8	135	0.06	0.965	1	IFNA21|SOS1|VAV2|FYN|PTK2B|CD247|BRAF|KRAS	http://www.kegg.jp/kegg-bin/show_pathway?hsa04650
hsa04723	Retrograde endocannabinoid signaling	RETROGRADE ENDOCANNABINOID SIGNALING	KEGG	15	101	0.15	0.0725	0.308	CNR1|PTGS2|ADCY7|PLCB4|ADCY2|ADCY3|GABRR2|DAGLA|NAPEPLD|GRIA4|CACNA1F|ITPR3|GABRB2|MAPK9|GRM1	http://www.kegg.jp/kegg-bin/show_pathway?hsa04723
hsa04022	cGMP-PKG signaling pathway	CGMP-PKG SIGNALING PATHWAY	KEGG	23	167	0.14	0.0652	0.302	ADORA3|INSR|MYL9|CNGB1|PDE3A|CACNA1F|ADRA2C|NPR2|NOS3|PLCB4|CREB5|ADRA1B|ITPR3|ATP2B2|AGTR1|ADCY7|ADCY2|ADCY3|CREB3L3|MEF2A|ATP1A1|PPIF|ATF6B	http://www.kegg.jp/kegg-bin/show_pathway?hsa04022
hsa05416	Viral myocarditis	VIRAL MYOCARDITIS	KEGG	6	59	0.1	0.539	0.963	LAMA2|MYH6|FYN|HLA-F|CD40|HLA-DMB	http://www.kegg.jp/kegg-bin/show_pathway?hsa05416
hsa04724	Glutamatergic synapse	GLUTAMATERGIC SYNAPSE	KEGG	19	114	0.17	0.0163	0.138	PLA2G4A|ADCY7|PLCB4|DLG4|SLC38A3|ADCY3|GRIN2A|SHANK2|GRIK3|GRIA4|GRM1|DLGAP1|PLA2G4D|TRPC1|ITPR3|GRM6|GLS|ADCY2|GNAS	http://www.kegg.jp/kegg-bin/show_pathway?hsa04724
hsa03420	Nucleotide excision repair	NUCLEOTIDE EXCISION REPAIR	KEGG	4	47	0.09	0.7	1	CUL4A|POLE|DDB1|POLE3	http://www.kegg.jp/kegg-bin/show_pathway?hsa03420
hsa03040	Spliceosome	SPLICEOSOME	KEGG	23	134	0.17	0.00611	0.0998	HSPA6|TCERG1|SF3B3|RBMXL3|DHX16|HSPA1L|SRSF7|EFTUD2|HNRNPM|PCBP1|PRPF6|HNRNPC|TRA2A|TRA2B|DHX8|ACIN1|LSM5|SF3A3|SART1|DDX23|SNRNP70|SNRPD1|PPIE	http://www.kegg.jp/kegg-bin/show_pathway?hsa03040
hsa00010	Glycolysis / Gluconeogenesis	GLYCOLYSIS / GLUCONEOGENESIS	KEGG	8	67	0.12	0.346	0.77	PCK2|PCK1|HK2|HK1|G6PC|PGM1|ENO3|ALDH9A1	http://www.kegg.jp/kegg-bin/show_pathway?hsa00010
hsa00531	Glycosaminoglycan degradation	GLYCOSAMINOGLYCAN DEGRADATION	KEGG	2	19	0.11	0.576	0.978	HGSNAT|ARSB	http://www.kegg.jp/kegg-bin/show_pathway?hsa00531
hsa04020	Calcium signaling pathway	CALCIUM SIGNALING PATHWAY	KEGG	31	180	0.17	0.00151	0.0429	HTR5A|PDGFRA|PTGFR|PTK2B|PLCE1|PHKB|ADORA2A|ADORA2B|RYR1|RYR3|CACNA1F|CACNA1G|HRH1|GRM1|ERBB2|NOS3|PLCB4|ERBB4|CHRM5|PLCD4|ADRA1B|ITPR3|ATP2B2|ADCY7|ADCY2|ADCY3|GNAS|PHKG2|GRIN2A|PPIF|AGTR1	http://www.kegg.jp/kegg-bin/show_pathway?hsa04020
hsa00983	Drug metabolism - other enzymes	DRUG METABOLISM - OTHER ENZYMES	KEGG	1	46	0.02	0.992	1	IMPDH2	http://www.kegg.jp/kegg-bin/show_pathway?hsa00983
hsa05030	Cocaine addiction	COCAINE ADDICTION	KEGG	6	49	0.12	0.359	0.788	DLG4|GNAS|CREB5|CREB3L3|GRIN2A|ATF6B	http://www.kegg.jp/kegg-bin/show_pathway?hsa05030
hsa04620	Toll-like receptor signaling pathway	TOLL-LIKE RECEPTOR SIGNALING PATHWAY	KEGG	13	106	0.12	0.251	0.666	CCL3|MAPK9|TRAF6|CCL5|TAB2|MAP3K7|CD40|MAP2K3|TLR3|IFNA21|IL1B|MYD88|TICAM1	http://www.kegg.jp/kegg-bin/show_pathway?hsa04620
hsa04142	Lysosome	LYSOSOME	KEGG	16	123	0.13	0.158	0.523	CTSL|ARSB|SLC11A1|AP1M2|PSAP|ATP6V1H|AGA|CD68|GGA1|NPC1|HGSNAT|CLTC|CLTCL1|AP3D1|GGA3|AP4E1	http://www.kegg.jp/kegg-bin/show_pathway?hsa04142
hsa05131	Shigellosis	SHIGELLOSIS	KEGG	3	65	0.05	0.963	1	ITGB1|MAPK9|ARPC4	http://www.kegg.jp/kegg-bin/show_pathway?hsa05131
hsa05012	Parkinson's disease	PARKINSON'S DISEASE	KEGG	6	142	0.04	0.997	1	NDUFV3|ADORA2A|UBA7|NDUFS1|PPIF|APAF1	http://www.kegg.jp/kegg-bin/show_pathway?hsa05012
hsa05166	HTLV-I infection	HTLV-I INFECTION	KEGG	31	258	0.12	0.15	0.51	PDGFRA|ATM|HLA-F|SMAD2|POLE|ATR|MYBL2|DLG1|GPS2|FZD3|FZD5|MAP3K3|EGR1|TLN2|DVL1|JAK3|NFKB2|CD40|TRRAP|ANAPC1|ANAPC5|KRAS|ADCY7|ADCY2|ADCY3|CALR|IL2RG|XIAP|GSK3B|POLE3|HLA-DMB	http://www.kegg.jp/kegg-bin/show_pathway?hsa05166
hsa05321	Inflammatory bowel disease (IBD)	INFLAMMATORY BOWEL DISEASE (IBD)	KEGG	7	65	0.11	0.47	0.919	IL17F|IL2RG|IL12RB1|SMAD2|IL1B|HLA-DMB|GATA3	http://www.kegg.jp/kegg-bin/show_pathway?hsa05321
hsa04971	Gastric acid secretion	GASTRIC ACID SECRETION	KEGG	8	74	0.11	0.456	0.906	ADCY7|PLCB4|ADCY2|ADCY3|GNAS|ATP1A1|ITPR3|CFTR	http://www.kegg.jp/kegg-bin/show_pathway?hsa04971
hsa05132	Salmonella infection	SALMONELLA INFECTION	KEGG	16	86	0.19	0.00963	0.117	MYH10|CCL3|RAB7A|MYD88|MAPK9|DYNC1H1|ARPC4|PLEKHM2|TJP1|DYNC1LI1|FLNC|NLRC4|FLNB|KLC3|DYNC2H1|IL1B	http://www.kegg.jp/kegg-bin/show_pathway?hsa05132
hsa00640	Propanoate metabolism	PROPANOATE METABOLISM	KEGG	2	32	0.06	0.841	1	HADHA|ACACB	http://www.kegg.jp/kegg-bin/show_pathway?hsa00640
hsa04940	Type I diabetes mellitus	TYPE I DIABETES MELLITUS	KEGG	3	43	0.07	0.814	1	IL1B|HLA-DMB|HLA-F	http://www.kegg.jp/kegg-bin/show_pathway?hsa04940
hsa00982	Drug metabolism - cytochrome P450	DRUG METABOLISM - CYTOCHROME P450	KEGG	1	69	0.01	0.999	1	CYP2C9	http://www.kegg.jp/kegg-bin/show_pathway?hsa00982
hsa05130	Pathogenic Escherichia coli infection	PATHOGENIC ESCHERICHIA COLI INFECTION	KEGG	5	55	0.09	0.649	0.99	ITGB1|TUBB4A|FYN|TUBB8|ARPC4	http://www.kegg.jp/kegg-bin/show_pathway?hsa05130
hsa05016	Huntington's disease	HUNTINGTON'S DISEASE	KEGG	23	193	0.12	0.204	0.592	DNAH14|HDAC1|DNAH10|DNAH11|DNAH12|CLTC|HIP1|NDUFV3|DLG4|CREB3L3|APAF1|PLCB4|IFT57|CREB5|REST|POLR2B|CLTCL1|DNAH2|DNAH1|DNAH6|DNAH5|NDUFS1|PPIF	http://www.kegg.jp/kegg-bin/show_pathway?hsa05016
hsa04064	NF-kappa B signaling pathway	NF-KAPPA B SIGNALING PATHWAY	KEGG	12	93	0.13	0.209	0.592	PTGS2|TRAF6|TICAM1|TAB2|ATM|MAP3K7|CD40|XIAP|TNFRSF11A|IL1B|MYD88|NFKB2	http://www.kegg.jp/kegg-bin/show_pathway?hsa04064
hsa04066	HIF-1 signaling pathway	HIF-1 SIGNALING PATHWAY	KEGG	10	103	0.1	0.579	0.978	ERBB2|IGF1R|NOS3|HK2|HK1|RPS6|INSR|ENO3|MTOR|ANGPT2	http://www.kegg.jp/kegg-bin/show_pathway?hsa04066
hsa05216	Thyroid cancer	THYROID CANCER	KEGG	6	29	0.21	0.0615	0.29	NCOA4|TCF7L1|TCF7L2|RXRB|BRAF|KRAS	http://www.kegg.jp/kegg-bin/show_pathway?hsa05216
hsa04120	Ubiquitin mediated proteolysis	UBIQUITIN MEDIATED PROTEOLYSIS	KEGG	20	137	0.15	0.0499	0.26	BRCA1|UBE4B|UBE4A|KLHL13|CUL4A|TRAF6|SYVN1|TRIM32|HUWE1|HERC1|UBA7|XIAP|HERC2|MID1|ANAPC1|CUL5|DDB1|ANAPC5|UBR5|FBXW8	http://www.kegg.jp/kegg-bin/show_pathway?hsa04120
hsa05219	Bladder cancer	BLADDER CANCER	KEGG	5	41	0.12	0.385	0.812	ERBB2|MMP9|BRAF|FGFR3|KRAS	http://www.kegg.jp/kegg-bin/show_pathway?hsa05219
hsa05100	Bacterial invasion of epithelial cells	BACTERIAL INVASION OF EPITHELIAL CELLS	KEGG	9	78	0.12	0.369	0.791	ITGB1|FN1|ARPC4|PXN|CLTC|DNM2|CLTCL1|BCAR1|CAV3	http://www.kegg.jp/kegg-bin/show_pathway?hsa05100
hsa04974	Protein digestion and absorption	PROTEIN DIGESTION AND ABSORPTION	KEGG	18	90	0.2	0.0028	0.0697	COL6A5|ELN|COL11A1|SLC3A2|SLC7A7|COL9A2|COL9A1|COL4A5|COL4A4|ATP1A1|KCNK5|COL21A1|SLC1A5|COL6A3|COL2A1|MEP1A|XPNPEP2|COL7A1	http://www.kegg.jp/kegg-bin/show_pathway?hsa04974
hsa05211	Renal cell carcinoma	RENAL CELL CARCINOMA	KEGG	5	66	0.08	0.798	1	EPAS1|PAK3|BRAF|SOS1|KRAS	http://www.kegg.jp/kegg-bin/show_pathway?hsa05211
hsa00230	Purine metabolism	PURINE METABOLISM	KEGG	27	176	0.15	0.0142	0.135	NPR2|POLR1A|POLE|POLR3E|ADCY10|POLR3A|PDE3A|IMPDH2|RRM2B|NT5C2|PFAS|ENTPD5|GUCY2D|GUCY2F|NUDT2|PGM1|ENPP3|NME7|POLR2B|ADK|GMPR|ADCY7|ADCY2|ADCY3|PDE6A|POLE3|PDE4B	http://www.kegg.jp/kegg-bin/show_pathway?hsa00230
hsa00030	Pentose phosphate pathway	PENTOSE PHOSPHATE PATHWAY	KEGG	1	29	0.03	0.952	1	PGM1	http://www.kegg.jp/kegg-bin/show_pathway?hsa00030
hsa04728	Dopaminergic synapse	DOPAMINERGIC SYNAPSE	KEGG	12	129	0.09	0.639	0.99	PLCB4|GNAS|CREB5|GRIA4|GSK3B|CREB3L3|GRIN2A|PPP2R5E|ITPR3|ATF6B|MAPK9|PPP2R5B	http://www.kegg.jp/kegg-bin/show_pathway?hsa04728
hsa04975	Fat digestion and absorption	FAT DIGESTION AND ABSORPTION	KEGG	1	41	0.02	0.986	1	ABCA1	http://www.kegg.jp/kegg-bin/show_pathway?hsa04975
hsa00330	Arginine and proline metabolism	ARGININE AND PROLINE METABOLISM	KEGG	2	50	0.04	0.966	1	NOS3|ALDH9A1	http://www.kegg.jp/kegg-bin/show_pathway?hsa00330
hsa04662	B cell receptor signaling pathway	B CELL RECEPTOR SIGNALING PATHWAY	KEGG	6	73	0.08	0.745	1	INPPL1|SOS1|VAV2|GSK3B|PIK3AP1|KRAS	http://www.kegg.jp/kegg-bin/show_pathway?hsa04662
hsa04977	Vitamin digestion and absorption	VITAMIN DIGESTION AND ABSORPTION	KEGG	1	24	0.04	0.919	1	ABCC1	http://www.kegg.jp/kegg-bin/show_pathway?hsa04977
hsa04014	Ras signaling pathway	RAS SIGNALING PATHWAY	KEGG	21	227	0.09	0.669	0.991	PLA2G4A|IGF1R|MAPK9|SOS1|FLT4|RGL2|GAB2|PDGFRA|EFNA1|INSR|GRIN2A|PLCE1|PLA2G4D|NF1|VEGFB|ANGPT2|RASAL3|KRAS|FGFR3|KDR|PAK3	http://www.kegg.jp/kegg-bin/show_pathway?hsa04014
hsa04978	Mineral absorption	MINERAL ABSORPTION	KEGG	3	51	0.06	0.894	1	TRPM7|ATP1A1|SLC11A1	http://www.kegg.jp/kegg-bin/show_pathway?hsa04978
hsa04660	T cell receptor signaling pathway	T CELL RECEPTOR SIGNALING PATHWAY	KEGG	12	104	0.12	0.336	0.77	DLG1|MAPK9|SOS1|VAV2|FYN|MAP3K7|GSK3B|CD4|CD247|PTPRC|KRAS|PAK3	http://www.kegg.jp/kegg-bin/show_pathway?hsa04660
hsa00071	Fatty acid degradation	FATTY ACID DEGRADATION	KEGG	3	44	0.07	0.827	1	ACOX3|HADHA|ALDH9A1	http://www.kegg.jp/kegg-bin/show_pathway?hsa00071
hsa05010	Alzheimer's disease	ALZHEIMER'S DISEASE	KEGG	16	168	0.1	0.609	0.99	NDUFV3|BACE1|APH1A|LRP1|PLCB4|PSEN2|RYR3|CACNA1F|GSK3B|ADAM10|NDUFS1|GRIN2A|ITPR3|IL1B|IDE|APAF1	http://www.kegg.jp/kegg-bin/show_pathway?hsa05010
